# Supplementary material for: Identification and expression analysis of the cysteine synthase (CSase) gene family in Brassica napus L. under abiotic stress
Source: BMC Plant Biol. 2025 Jun 5;25:770. doi: 10.1186/s12870-025-06532-8 (PMC12139137; doi:10.1186/s12870-025-06532-8)
Supplement: Supplementary file 3 — Supplementary Material 3 [file 12870_2025_6532_MOESM3_ESM.xlsx]

## Sheet: Sheet1
Table S1. Physicochemical properties and subcellular localization prediction of BnCSase proteins.
Gene name	Gene ID	AAs	MW(kDa)	PI	SL	Chr	Start Pos	End Pos
BnCsase1	BnaA01G0201200ZS	346	36.74	5.67	Cytoplasmic	ChrA01	12333976	12336071
BnCsase2	BnaA01G0381900ZS	607	66.15	6.5	Chloroplast	ChrA01	34494351	34497272
BnCsase3	BnaA01G0408200ZS	392	41.99	6.74	Chloroplast	ChrA01	36246945	36249503
BnCsase4	BnaA01G0075200ZS	527	58.04	7.55	Chloroplast	ChrA01	4189269	4190852
BnCsase5	BnaA02G0203200ZS	518	57.21	6.25	Chloroplast	ChrA02	12746219	12748232
BnCsase6	BnaA02G0266500ZS	332	35.23	8.1	Cytoplasmic	ChrA02	18051979	18053325
BnCsase7	BnaA02G0370200ZS	323	34.36	5.65	Cytoplasmic	ChrA02	32570773	32578107
BnCsase8	BnaA03G0312600ZS	445	48.34	5.3	Chloroplast	ChrA03	16516280	16521592
BnCsase9	BnaA03G0495700ZS	472	51.5	6.51	Chloroplast	ChrA03	27470039	27472038
BnCsase10	BnaA04G0010400ZS	368	39.87	8.34	Mitochondrial	ChrA04	675345	677245
BnCsase11	BnaA04G0101800ZS	501	55.24	8.03	Mitochondrial	ChrA04	12026134	12028313
BnCsase12	BnaA04G0132200ZS	500	55.33	6.64	Mitochondrial	ChrA04	14793459	14795674
BnCsase13	BnaA04G0020100ZS	422	45.12	8.7	Chloroplast	ChrA04	1307009	1310094
BnCsase14	BnaA04G0278900ZS	393	41.66	7.52	Chloroplast	ChrA04	24506534	24509174
BnCsase15	BnaA05G0040200ZS	396	42.08	7.54	Chloroplast	ChrA05	2212959	2215478
BnCsase16	BnaA05G0437900ZS	299	32.66	5.76	Cytoplasmic	ChrA05	41151449	41153000
BnCsase17	BnaA05G0479500ZS	400	43.09	6.18	Chloroplast	ChrA05	43455772	43458122
BnCsase18	BnaA05G0496500ZS	605	65.95	7.18	Chloroplast	ChrA05	45046218	45049409
BnCsase19	BnaA06G0001700ZS	432	46.16	8.48	Chloroplast	ChrA06	232925	235209
BnCsase20	BnaA06G0041000ZS	363	39.52	5.76	Cytoplasmic	ChrA06	2706394	2708896
BnCsase21	BnaA06G0352300ZS	276	29.66	4.88	Cytoplasmic	ChrA06	42766732	42768352
BnCsase22	BnaA07G0168200ZS	500	55.01	6.39	Mitochondrial	ChrA07	19584932	19587144
BnCsase23	BnaA07G0018700ZS	121	13.01	7.83	Cytoplasmic	ChrA07	1601710	1604001
BnCsase24	BnaA08G0091500ZS	322	33.9	5.5	Cytoplasmic	ChrA08	15360271	15362151
BnCsase25	BnaA08G0157700ZS	524	57.71	6.68	Chloroplast	ChrA08	20191005	20192743
BnCsase26	BnaA09G0120900ZS	526	57.41	7.17	Chloroplast	ChrA09	7257889	7259469
BnCsase27	BnaA09G0054700ZS	434	47.26	9.54	Mitochondrial	ChrA09	3307642	3399159
BnCsase28	BnaA09G0054800ZS	323	34.35	5.26	Cytoplasmic	ChrA09	3400760	3402470
BnCsase29	BnaA09G0384400ZS	321	34.03	5.32	Cytoplasmic	ChrA09	44452404	44454256
BnCsase30	BnaA09G0556800ZS	368	39.82	8.63	Mitochondrial	ChrA09	57154776	57157394
BnCsase31	BnaA10G0110000ZS	465	50.5	6.42	Chloroplast	ChrA10	16135719	16137786
BnCsase32	BnaC01G0252800ZS	322	33.85	5.67	Cytoplasmic	ChrC01	19856812	19860166
BnCsase33	BnaC01G0479500ZS	607	66.12	6.88	Chloroplast	ChrC01	54324185	54327438
BnCsase34	BnaC01G0507200ZS	392	41.86	6.53	Chloroplast	ChrC01	57235203	57237109
BnCsase35	BnaC01G0089100ZS	525	57.8	7.54	Chloroplast	ChrC01	5530057	5531634
BnCsase36	BnaC02G0270100ZS	516	56.96	6.68	Chloroplast	ChrC02	25776146	25778096
BnCsase37	BnaC02G0362700ZS	332	35.34	8.05	Cytoplasmic	ChrC02	37912699	37914043
BnCsase38	BnaC02G0496100ZS	323	34.34	5.38	Cytoplasmic	ChrC02	60012557	60014949
BnCsase39	BnaC03G0355900ZS	321	34	5.32	Cytoplasmic	ChrC03	24079339	24081200
BnCsase40	BnaC03G0374700ZS	603	66.22	6.54	Chloroplast	ChrC03	25231832	25236365
BnCsase41	BnaC03G0777000ZS	523	57.59	6.89	Chloroplast	ChrC03	75186102	75187870
BnCsase42	BnaC04G0268800ZS	422	46.47	9.31	Mitochondrial	ChrC04	37378001	37405182
BnCsase43	BnaC04G0269000ZS	368	40.04	8.35	Mitochondrial	ChrC04	37423583	37425503
BnCsase44	BnaC04G0283000ZS	427	45.41	8.51	Chloroplast	ChrC04	38879580	38882654
BnCsase45	BnaC04G0379500ZS	502	55.46	7.67	Mitochondrial	ChrC04	50363458	50365611
BnCsase46	BnaC04G0043900ZS	392	41.62	8.09	Chloroplast	ChrC04	4112787	4114991
BnCsase47	BnaC04G0420900ZS	500	55.27	6.53	Mitochondrial	ChrC04	54597368	54599595
BnCsase48	BnaC04G0597000ZS	389	41.2	7.55	Chloroplast	ChrC04	69860307	69862542
BnCsase49	BnaC05G0092400ZS	466	50.58	7.61	Cytoplasmic	ChrC05	5261713	5265145
BnCsase50	BnaC05G0541700ZS	345	37.14	6.17	Cytoplasmic	ChrC05	56204352	56206242
BnCsase51	BnaC05G0541900ZS	168	17.46	4.86	Cytoplasmic	ChrC05	56242039	56243381
BnCsase52	BnaC05G0542100ZS	420	44.85	5.09	Chloroplast	ChrC05	56290173	56293068
BnCsase53	BnaC06G0092300ZS	438	47.03	8.77	Mitochondrial	ChrC06	16214664	16216456
BnCsase54	BnaC06G0157400ZS	516	56.91	6.23	Chloroplast	ChrC06	25477300	25479531
BnCsase55	BnaC06G0157600ZS	500	55.03	6.29	Mitochondrial	ChrC06	25542530	25549388
BnCsase56	BnaC06G0028700ZS	426	46.79	8.19	Mitochondrial	ChrC06	9066776	9068703
BnCsase57	BnaC07G0341400ZS	319	34.15	5.74	Chloroplast	ChrC07	47555588	47557216
BnCsase58	BnaC07G0032100ZS	338	36.78	6.18	Cytoplasmic	ChrC07	5530508	5532150
BnCsase59	BnaC07G0471900ZS	472	51.45	6.42	Chloroplast	ChrC07	56407734	56409709
BnCsase60	BnaC08G0130400ZS	327	34.4	5.91	Cytoplasmic	ChrC08	23211545	23213320
BnCsase61	BnaC08G0209500ZS	477	52.05	7.27	Chloroplast	ChrC08	31387693	31399892
BnCsase62	BnaC08G0209800ZS	361	38.42	6.16	Cytoplasmic	ChrC08	31433500	31436033
BnCsase63	BnaC08G0210100ZS	464	50.09	6.71	Cytoplasmic	ChrC08	31465099	31470719
BnCsase64	BnaC08G0403700ZS	368	39.92	8.64	Mitochondrial	ChrC08	45955270	45957279
BnCsase65	BnaC09G0119600ZS	404	43.95	6.68	Chloroplast	ChrC09	8400773	8415227
BnCsase66	BnaC09G0126400ZS	524	57.2	6.43	Chloroplast	ChrC09	9254421	9255995
BnCsase67	BnaC09G0373500ZS	465	50.53	6.32	Chloroplast	ChrC09	47778014	47780118
BnCsase68	BnaC09G0041700ZS	434	47.22	9.54	Mitochondrial	ChrC09	2623154	2630040
BnCsase69	BnaC09G0041800ZS	323	34.35	5.26	Cytoplasmic	ChrC09	2632394	2634098
