# Supplementary material for: Identification and expression analysis of the cysteine synthase (CSase) gene family in Brassica napus L. under abiotic stress
Source: BMC Plant Biol. 2025 Jun 5;25:770. doi: 10.1186/s12870-025-06532-8 (PMC12139137; doi:10.1186/s12870-025-06532-8)
Supplement: Supplementary file 4 — Supplementary Material 4 [file 12870_2025_6532_MOESM4_ESM.xlsx]

## Sheet: Sheet1
Table S2. CSase IDs of B. rapa and B. oleracea.
BraA01g007870.3C
BraA01g021750.3C
BraA01g040520.3C
BraA01g043580.3C
BraA02g021250.3C
BraA02g028360.3C
BraA02g040540.3C
BraA03g031910.3C
BraA03g033650.3C
BraA03g053470.3C
BraA04g001180.3C
BraA04g001190.3C
BraA04g002260.3C
BraA04g011130.3C
BraA04g014870.3C
BraA04g031460.3C
BraA05g003800.3C
BraA05g036600.3C
BraA06g000280.3C
BraA06g004560.3C
BraA06g034250.3C
BraA07g019650.3C
BraA08g010980.3C
BraA08g018420.3C
BraA08g031560.3C
BraA08g031570.3C
BraA09g004810.3C
BraA09g004820.3C
BraA09g011320.3C
BraA09g011810.3C
BraA09g050980.3C
BraA10g012880.3C
BolC1t00924H
BolC1t02754H
BolC1t05423H
BolC1t05821H
BolC2t09082H
BolC2t10183H
BolC2t11851H
BolC3t16411H
BolC3t16609H
BolC3t21220H
BolC4t22101H
BolC4t24678H
BolC4t24682H
BolC4t24863H
BolC4t26102H
BolC4t26551H
BolC4t28576H
BolC5t29715H
BolC5t34459H
BolC5t34893H
BolC6t35420H
BolC6t36164H
BolC6t37030H
BolC6t37034H
BolC7t40746H
BolC7t44578H
BolC7t44816H
BolC7t46009H
BolC8t48250H
BolC8t49104H
BolC8t49108H
BolC8t51214H
BolC9t53481H
BolC9t54277H
BolC9t54359H
BolC9t57401H
