# Supplementary material for: Identification and expression analysis of the cysteine synthase (CSase) gene family in Brassica napus L. under abiotic stress
Source: BMC Plant Biol. 2025 Jun 5;25:770. doi: 10.1186/s12870-025-06532-8 (PMC12139137; doi:10.1186/s12870-025-06532-8)
Supplement: Supplementary file 5 — Supplementary Material 5 [file 12870_2025_6532_MOESM5_ESM.xlsx]

## Sheet: Sheet1
Table S3. Collinearity of CSase genes in B. napus, B. rapa, and B. oleracea.
Bra011140	BnCsase4
Bra036910	BnCsase1
Bra036448	BnCsase3
Bra034091	BnCsase2
Bra001289	BnCsase2
Bra029814	BnCsase2
Bra010315	BnCsase4
Bra039708	BnCsase1
Bra036724	BnCsase4
Bra026381	BnCsase31
Bra002954	BnCsase31
Bra008051	BnCsase5
Bra020605	BnCsase7
Bra033141	BnCsase6
Bra001131	BnCsase7
Bra009985	BnCsase7
Bra036115	BnCsase7
Bra026381	BnCsase9
Bra019075	BnCsase9
Bra028191	BnCsase11
Bra025430	BnCsase12
Bra014436	BnCsase10
Bra014529	BnCsase13
Bra037682	BnCsase14
Bra028191	BnCsase12
Bra025430	BnCsase11
Bra014529	BnCsase14
Bra037682	BnCsase13
Bra004781	BnCsase14
Bra004781	BnCsase13
Bra028413	BnCsase11
Bra028413	BnCsase12
Bra007604	BnCsase10
Bra034091	BnCsase16
Bra001289	BnCsase16
Bra001131	BnCsase17
Bra037682	BnCsase15
Bra014529	BnCsase15
Bra004781	BnCsase15
Bra029814	BnCsase16
Bra029814	BnCsase18
Bra036114	BnCsase17
Bra040417	BnCsase17
Bra009985	BnCsase21
Bra038025	BnCsase19
Bra018726	BnCsase20
Bra028191	BnCsase22
Bra025430	BnCsase22
Bra028413	BnCsase22
Bra011140	BnCsase25
Bra036910	BnCsase24
Bra010315	BnCsase25
Bra039708	BnCsase24
Bra036724	BnCsase25
Bra011140	BnCsase26
Bra020605	BnCsase27
Bra001131	BnCsase27
Bra014436	BnCsase30
Bra009985	BnCsase27
Bra009985	BnCsase29
Bra010315	BnCsase26
Bra007604	BnCsase30
Bra036117	BnCsase27
Bra036115	BnCsase28
Bra036724	BnCsase26
Bra011140	BnCsase35
Bra034091	BnCsase33
Bra036448	BnCsase34
Bra001289	BnCsase33
Bra029814	BnCsase33
Bra010315	BnCsase35
Bra039708	BnCsase32
Bra036724	BnCsase35
Bra008051	BnCsase36
Bra020605	BnCsase38
Bra033141	BnCsase37
Bra001131	BnCsase38
Bra009985	BnCsase38
Bra036115	BnCsase38
Bra011140	BnCsase41
Bra034091	BnCsase40
Bra020605	BnCsase39
Bra001289	BnCsase40
Bra029814	BnCsase40
Bra009985	BnCsase39
Bra010315	BnCsase41
Bra036115	BnCsase39
Bra036724	BnCsase41
Bra040417	BnCsase39
Bra025430	BnCsase47
Bra037682	BnCsase48
Bra014436	BnCsase42
Bra014529	BnCsase44
Bra037682	BnCsase46
Bra028191	BnCsase47
Bra014529	BnCsase46
Bra014529	BnCsase48
Bra028191	BnCsase45
Bra025430	BnCsase45
Bra004781	BnCsase46
Bra004781	BnCsase48
Bra004781	BnCsase44
Bra028413	BnCsase47
Bra028413	BnCsase45
Bra007604	BnCsase42
Bra020605	BnCsase52
Bra001131	BnCsase50
Bra016829	BnCsase49
Bra036115	BnCsase52
Bra040417	BnCsase50
Bra028191	BnCsase54
Bra025430	BnCsase54
Bra018726	BnCsase56
Bra038025	BnCsase53
Bra028413	BnCsase54
Bra026381	BnCsase59
Bra020605	BnCsase57
Bra019075	BnCsase59
Bra009985	BnCsase57
Bra036115	BnCsase57
Bra036910	BnCsase60
Bra014436	BnCsase64
Bra039708	BnCsase60
Bra016829	BnCsase61
Bra007604	BnCsase64
Bra011140	BnCsase66
Bra026381	BnCsase67
Bra002954	BnCsase67
Bra020605	BnCsase68
Bra001131	BnCsase68
Bra009985	BnCsase68
Bra010315	BnCsase66
Bra037230	BnCsase65
Bra036724	BnCsase66
Bra036117	BnCsase68
Bra036115	BnCsase69
Bra034091	BnCsase8
Bra001289	BnCsase8
Bra029814	BnCsase8
BolC1t05423H	BnCsase8
BolC3t16609H	BnCsase8
BolC5t34459H	BnCsase8
BolC1t00924H	BnCsase4
BolC1t02754H	BnCsase1
BolC1t05423H	BnCsase2
BolC1t05821H	BnCsase3
BolC3t21220H	BnCsase4
BolC3t16609H	BnCsase2
BolC5t34459H	BnCsase2
BolC8t48250H	BnCsase1
BolC9t54359H	BnCsase4
BolC2t07769H	BnCsase31
BolC9t57401H	BnCsase31
BolC2t09082H	BnCsase5
BolC2t11851H	BnCsase7
BolC2t10183H	BnCsase6
BolC3t16411H	BnCsase7
BolC5t34893H	BnCsase7
BolC7t44578H	BnCsase7
BolC9t53481H	BnCsase7
BolC2t07769H	BnCsase9
BolC7t46009H	BnCsase9
BolC4t26102H	BnCsase11
BolC4t26551H	BnCsase12
BolC4t28576H	BnCsase14
BolC4t24678H	BnCsase10
BolC4t24863H	BnCsase13
BolC4t22101H	BnCsase14
BolC4t26102H	BnCsase12
BolC4t26551H	BnCsase11
BolC4t28576H	BnCsase13
BolC4t22101H	BnCsase13
BolC6t37030H	BnCsase11
BolC6t37030H	BnCsase12
BolC8t51214H	BnCsase10
BolC1t05423H	BnCsase16
BolC2t11851H	BnCsase17
BolC3t16609H	BnCsase16
BolC3t16411H	BnCsase17
BolC4t22101H	BnCsase15
BolC4t28576H	BnCsase15
BolC4t24863H	BnCsase15
BolC5t34893H	BnCsase17
BolC5t34459H	BnCsase16
BolC5t34459H	BnCsase18
BolC7t44578H	BnCsase17
BolC9t53481H	BnCsase17
BolC2t11851H	BnCsase21
BolC3t16411H	BnCsase21
BolC5t34893H	BnCsase21
BolC5t32266H	BnCsase20
BolC6t36164H	BnCsase19
BolC6t35420H	BnCsase20
BolC7t44578H	BnCsase21
BolC9t53481H	BnCsase21
BolC4t26102H	BnCsase22
BolC4t26551H	BnCsase22
BolC6t37030H	BnCsase22
BolC1t00924H	BnCsase25
BolC1t02754H	BnCsase24
BolC3t21220H	BnCsase25
BolC8t48250H	BnCsase24
BolC9t54359H	BnCsase25
BolC1t00924H	BnCsase26
BolC2t11851H	BnCsase27
BolC3t16411H	BnCsase29
BolC3t16411H	BnCsase27
BolC3t21220H	BnCsase26
BolC4t24678H	BnCsase30
BolC5t34893H	BnCsase29
BolC7t44578H	BnCsase27
BolC7t44578H	BnCsase29
BolC8t51214H	BnCsase30
BolC9t53481H	BnCsase27
BolC9t54359H	BnCsase26
BolC9t53481H	BnCsase29
BolC1t00924H	BnCsase35
BolC1t05423H	BnCsase33
BolC1t05821H	BnCsase34
BolC3t21220H	BnCsase35
BolC3t16609H	BnCsase33
BolC5t34459H	BnCsase33
BolC8t48250H	BnCsase32
BolC9t54359H	BnCsase35
BolC2t09082H	BnCsase36
BolC2t10183H	BnCsase37
BolC2t11851H	BnCsase38
BolC3t16411H	BnCsase38
BolC5t34893H	BnCsase38
BolC7t44578H	BnCsase38
BolC9t53481H	BnCsase38
BolC1t00924H	BnCsase41
BolC1t05423H	BnCsase40
BolC3t16411H	BnCsase39
BolC3t16609H	BnCsase40
BolC3t21220H	BnCsase41
BolC5t34459H	BnCsase40
BolC5t34893H	BnCsase39
BolC7t44578H	BnCsase39
BolC9t53481H	BnCsase39
BolC9t54359H	BnCsase41
BolC4t26551H	BnCsase47
BolC4t28576H	BnCsase48
BolC4t22101H	BnCsase46
BolC4t24678H	BnCsase42
BolC4t24863H	BnCsase44
BolC4t22101H	BnCsase48
BolC4t28576H	BnCsase46
BolC4t26102H	BnCsase47
BolC4t26102H	BnCsase45
BolC4t28576H	BnCsase44
BolC4t22101H	BnCsase44
BolC4t24863H	BnCsase46
BolC4t26551H	BnCsase45
BolC6t37030H	BnCsase47
BolC6t37030H	BnCsase45
BolC8t51214H	BnCsase42
BolC5t29715H	BnCsase49
BolC8t49104H	BnCsase49
BolC4t26102H	BnCsase54
BolC4t26551H	BnCsase54
BolC6t37030H	BnCsase54
BolC6t35420H	BnCsase56
BolC6t36164H	BnCsase53
BolC2t11851H	BnCsase57
BolC3t16411H	BnCsase57
BolC7t44578H	BnCsase57
BolC7t40746H	BnCsase58
BolC9t53481H	BnCsase57
BolC1t02754H	BnCsase60
BolC4t24678H	BnCsase64
BolC5t29715H	BnCsase61
BolC8t48250H	BnCsase60
BolC8t49104H	BnCsase61
BolC8t51214H	BnCsase64
BolC1t00924H	BnCsase66
BolC2t11851H	BnCsase68
BolC2t07769H	BnCsase67
BolC3t16411H	BnCsase68
BolC3t21220H	BnCsase66
BolC5t34893H	BnCsase68
BolC7t44578H	BnCsase68
BolC9t57401H	BnCsase67
BolC9t53481H	BnCsase68
BolC9t54277H	BnCsase65
BolC9t54359H	BnCsase66
