# Supplementary material for: Identification and expression analysis of the cysteine synthase (CSase) gene family in Brassica napus L. under abiotic stress
Source: BMC Plant Biol. 2025 Jun 5;25:770. doi: 10.1186/s12870-025-06532-8 (PMC12139137; doi:10.1186/s12870-025-06532-8)
Supplement: Supplementary file 6 — Supplementary Material 6 [file 12870_2025_6532_MOESM6_ESM.xlsx]

## Sheet: Sheet1
Table S4. Collinearity of CSase genes in B. napus.
BnCsase1	BnCsase24
BnCsase1	BnCsase32
BnCsase1	BnCsase60
BnCsase24	BnCsase1
BnCsase60	BnCsase1
BnCsase2	BnCsase16
BnCsase2	BnCsase33
BnCsase2	BnCsase40
BnCsase16	BnCsase2
BnCsase33	BnCsase2
BnCsase40	BnCsase2
BnCsase3	BnCsase34
BnCsase34	BnCsase3
BnCsase4	BnCsase25
BnCsase4	BnCsase26
BnCsase4	BnCsase35
BnCsase4	BnCsase41
BnCsase4	BnCsase66
BnCsase5	BnCsase36
BnCsase6	BnCsase37
BnCsase7	BnCsase17
BnCsase7	BnCsase21
BnCsase7	BnCsase27
BnCsase7	BnCsase38
BnCsase7	BnCsase39
BnCsase7	BnCsase57
BnCsase7	BnCsase68
BnCsase27	BnCsase7
BnCsase52	BnCsase7
BnCsase7	BnaC05G0541400ZS
BnCsase16	BnCsase8
BnCsase33	BnCsase8
BnCsase40	BnCsase8
BnCsase59	BnCsase9
BnCsase9	BnaA01G0164200ZS
BnCsase9	BnaC02G0163900ZS
BnCsase9	BnaC07G0471800ZS
BnCsase10	BnCsase30
BnCsase10	BnCsase42
BnCsase10	BnCsase64
BnCsase11	BnCsase12
BnCsase11	BnCsase22
BnCsase11	BnCsase47
BnCsase11	BnCsase45
BnCsase11	BnCsase54
BnCsase12	BnCsase22
BnCsase12	BnCsase47
BnCsase12	BnCsase45
BnCsase12	BnCsase54
BnCsase13	BnCsase14
BnCsase13	BnCsase15
BnCsase13	BnCsase44
BnCsase13	BnCsase48
BnCsase13	BnCsase46
BnCsase14	BnCsase15
BnCsase14	BnCsase48
BnCsase14	BnCsase46
BnCsase14	BnCsase44
BnCsase15	BnCsase46
BnCsase15	BnCsase48
BnCsase15	BnCsase44
BnCsase16	BnCsase18
BnCsase16	BnCsase33
BnCsase16	BnCsase40
BnCsase17	BnCsase29
BnCsase17	BnCsase39
BnCsase27	BnCsase17
BnCsase38	BnCsase17
BnCsase50	BnCsase17
BnCsase69	BnCsase17
BnCsase17	BnaC05G0541400ZS
BnCsase19	BnCsase53
BnCsase20	BnCsase56
BnCsase20	BnaC05G0313100ZS
BnCsase21	BnCsase57
BnCsase27	BnCsase21
BnCsase29	BnCsase21
BnCsase38	BnCsase21
BnCsase39	BnCsase21
BnCsase68	BnCsase21
BnCsase22	BnCsase47
BnCsase22	BnCsase45
BnCsase22	BnCsase54
BnCsase24	BnCsase32
BnCsase24	BnCsase60
BnCsase25	BnCsase26
BnCsase25	BnCsase35
BnCsase25	BnCsase41
BnCsase25	BnCsase66
BnCsase26	BnCsase35
BnCsase26	BnCsase41
BnCsase26	BnCsase66
BnCsase27	BnCsase29
BnCsase27	BnCsase38
BnCsase27	BnCsase39
BnCsase27	BnCsase68
BnCsase52	BnCsase27
BnCsase57	BnCsase27
BnCsase27	BnaA01G0400600ZS
BnCsase27	BnaC01G0514100ZS
BnCsase27	BnaC07G0341100ZS
BnCsase28	BnCsase57
BnCsase28	BnaC05G0541500ZS
BnCsase29	BnCsase39
BnCsase29	BnCsase68
BnCsase50	BnCsase29
BnCsase68	BnCsase29
BnCsase29	BnaC05G0541400ZS
BnCsase30	BnCsase42
BnCsase30	BnCsase64
BnCsase31	BnCsase67
BnCsase31	BnaA01G0164200ZS
BnCsase31	BnaC02G0163900ZS
BnCsase32	BnCsase60
BnCsase33	BnCsase40
BnCsase35	BnCsase41
BnCsase35	BnCsase66
BnCsase38	BnCsase39
BnCsase38	BnCsase57
BnCsase38	BnCsase68
BnCsase52	BnCsase38
BnCsase38	BnaC05G0541400ZS
BnCsase39	BnCsase68
BnCsase50	BnCsase39
BnCsase41	BnCsase66
BnCsase42	BnCsase64
BnCsase46	BnCsase44
BnCsase48	BnCsase44
BnCsase47	BnCsase45
BnCsase45	BnCsase54
BnCsase46	BnCsase48
BnCsase47	BnCsase54
BnCsase49	BnCsase61
BnCsase49	BnaA08G0283500ZS
BnCsase52	BnCsase68
BnCsase56	BnaC05G0313100ZS
BnCsase57	BnCsase68
BnCsase59	BnaA01G0164200ZS
BnCsase61	BnaA08G0283500ZS
BnCsase67	BnaA01G0164200ZS
BnCsase67	BnaC02G0163900ZS
BnCsase68	BnaA01G0400600ZS
BnCsase68	BnaA05G0479700ZS
BnCsase68	BnaC01G0514100ZS
BnCsase68	BnaC05G0542300ZS
BnCsase68	BnaC07G0341100ZS
BnCsase69	BnCsase57
BnCsase69	BnaC05G0541500ZS
