# Supplementary material for: Identification and expression analysis of the cysteine synthase (CSase) gene family in Brassica napus L. under abiotic stress
Source: BMC Plant Biol. 2025 Jun 5;25:770. doi: 10.1186/s12870-025-06532-8 (PMC12139137; doi:10.1186/s12870-025-06532-8)
Supplement: Supplementary file 7 — Supplementary Material 7 [file 12870_2025_6532_MOESM7_ESM.xlsx]

## Sheet: Sheet1
Table S5. KaKs value of B. napus.
Seq_1	Seq_2	Ka	Ks	Ka_Ks
BnCsase1	BnCsase24	0.0208119	0.272476	0.0763809
BnCsase1	BnCsase32	0.0168585	0.12158	0.138662
BnCsase1	BnCsase60	0.0193815	0.292133	0.0663448
BnCsase24	BnCsase1	0.0208119	0.272476	0.0763809
BnCsase60	BnCsase1	0.0193815	0.292133	0.0663448
BnCsase2	BnCsase16	0.0602878	0.319157	0.188897
BnCsase2	BnCsase33	0.00218885	0.0651952	0.0335738
BnCsase2	BnCsase40	0.0549915	0.369076	0.148998
BnCsase16	BnCsase2	0.0602878	0.319157	0.188897
BnCsase33	BnCsase2	0.00218885	0.0651952	0.0335738
BnCsase40	BnCsase2	0.0549915	0.369076	0.148998
BnCsase3	BnCsase34	0.010212	0.187991	0.0543215
BnCsase34	BnCsase3	0.010212	0.187991	0.0543215
BnCsase4	BnCsase25	0.0399277	0.546667	0.0730384
BnCsase4	BnCsase26	0.0982191	0.967705	0.101497
BnCsase4	BnCsase35	0.00753933	0.171271	0.0440198
BnCsase4	BnCsase41	0.0414126	0.508587	0.0814267
BnCsase4	BnCsase66	0.0869961	1.04224	0.0834704
BnCsase5	BnCsase36	0.0102515	0.101285	0.101214
BnCsase6	BnCsase37	0.0173746	0.0342305	0.507577
BnCsase7	BnCsase17	0.146993	0.781931	0.187987
BnCsase7	BnCsase21	0.0523159	0.268837	0.194601
BnCsase7	BnCsase27	0.0876384	0.504363	0.173761
BnCsase7	BnCsase38	0.00682133	0.0721276	0.0945731
BnCsase7	BnCsase39	0.110676	0.943796	0.117267
BnCsase7	BnCsase57	0.065827	0.299024	0.220139
BnCsase7	BnCsase68	0.0922466	0.495442	0.186191
BnCsase27	BnCsase7	0.0876384	0.504363	0.173761
BnCsase52	BnCsase7	0.140407	0.805822	0.174241
BnCsase16	BnCsase8	0.0641952	0.391022	0.164173
BnCsase33	BnCsase8	0.0219942	0.372774	0.0590015
BnCsase40	BnCsase8	0.00692731	0.0652941	0.106094
BnCsase59	BnCsase9	0.00421284	0.250761	0.0168002
BnCsase10	BnCsase30	0.0143032	0.225224	0.0635063
BnCsase10	BnCsase42	0.146592	0.355766	0.412047
BnCsase10	BnCsase64	0.0131073	0.204117	0.0642144
BnCsase11	BnCsase12	0.0501806	0.199636	0.251361
BnCsase11	BnCsase22	0.0353612	0.322831	0.109535
BnCsase11	BnCsase47	0.0501731	0.203413	0.246656
BnCsase11	BnCsase45	0.00525205	0.0582959	0.0900929
BnCsase11	BnCsase54	0.0548003	0.34181	0.160324
BnCsase12	BnCsase22	0.059383	0.34194	0.173665
BnCsase12	BnCsase47	0.00879002	0.0463916	0.189474
BnCsase12	BnCsase45	0.048717	0.198711	0.245164
BnCsase12	BnCsase54	0.0794226	0.34347	0.231236
BnCsase13	BnCsase14	0.116242	0.56659	0.205161
BnCsase13	BnCsase15	0.112477	0.656021	0.171454
BnCsase13	BnCsase44	0.00733758	0.0907027	0.0808971
BnCsase13	BnCsase48	0.10705	0.602831	0.177578
BnCsase13	BnCsase46	0.112349	0.613503	0.183126
BnCsase14	BnCsase15	0.038874	0.297245	0.130781
BnCsase14	BnCsase48	0.0123726	0.107531	0.115061
BnCsase14	BnCsase46	0.0409039	0.259778	0.157457
BnCsase14	BnCsase44	0.110128	0.588751	0.187054
BnCsase15	BnCsase46	0.00678035	0.0731172	0.0927325
BnCsase15	BnCsase48	0.0312304	0.323908	0.0964176
BnCsase15	BnCsase44	0.107611	0.643409	0.167251
BnCsase16	BnCsase18	0.0284252	0.114938	0.24731
BnCsase16	BnCsase33	0.0602724	0.370349	0.162745
BnCsase16	BnCsase40	0.0706525	0.430554	0.164097
BnCsase17	BnCsase29	0.0876539	0.383119	0.22879
BnCsase17	BnCsase39	0.0892356	0.354229	0.251915
BnCsase27	BnCsase17	0.242251	0.851449	0.284516
BnCsase38	BnCsase17	0.147713	0.754695	0.195726
BnCsase50	BnCsase17	0.11754	0.374734	0.313662
BnCsase69	BnCsase17	0.152421	0.733728	0.207735
BnCsase19	BnCsase53	0.0255078	0.0871037	0.292844
BnCsase20	BnCsase56	0.0121288	0.10514	0.115358
BnCsase21	BnCsase57	0.0291535	0.0895751	0.325464
BnCsase27	BnCsase21	0.102811	0.428257	0.240069
BnCsase29	BnCsase21	0.134837	0.778643	0.173169
BnCsase38	BnCsase21	0.0556644	0.26233	0.212192
BnCsase39	BnCsase21	0.133964	0.829159	0.161566
BnCsase68	BnCsase21	0.108281	0.418661	0.258635
BnCsase22	BnCsase47	0.0600047	0.343624	0.174623
BnCsase22	BnCsase45	0.0353164	0.333176	0.105999
BnCsase22	BnCsase54	0.0239435	0.0586953	0.407929
BnCsase24	BnCsase32	0.00960672	0.271508	0.0353828
BnCsase24	BnCsase60	0.00136581	0.0672594	0.0203066
BnCsase25	BnCsase26	0.0883968	1.21324	0.0728602
BnCsase25	BnCsase35	0.0414393	0.491821	0.0842568
BnCsase25	BnCsase41	0.00776665	0.142115	0.0546504
BnCsase25	BnCsase66	0.0984417	1.2335	0.079807
BnCsase26	BnCsase35	0.0976928	0.859057	0.113721
BnCsase26	BnCsase41	0.096461	1.11033	0.0868758
BnCsase26	BnCsase66	0.00757104	0.114316	0.0662289
BnCsase27	BnCsase29	0.134697	1.05915	0.127175
BnCsase27	BnCsase38	0.0883373	0.518779	0.170279
BnCsase27	BnCsase39	0.133947	1.04698	0.127936
BnCsase27	BnCsase68	0.00300401	0.0374227	0.0802723
BnCsase52	BnCsase27	0.223809	0.866273	0.258358
BnCsase57	BnCsase27	0.107024	0.507468	0.210897
BnCsase28	BnCsase57	0.0747028	0.32147	0.232379
BnCsase29	BnCsase39	0.0013708	0.0626763	0.0218712
BnCsase29	BnCsase68	0.136366	0.989556	0.137805
BnCsase50	BnCsase29	0.0554295	0.369479	0.150021
BnCsase68	BnCsase29	0.136366	0.989556	0.137805
BnCsase30	BnCsase42	0.138784	0.429906	0.322825
BnCsase30	BnCsase64	0.00592713	0.0607414	0.0975796
BnCsase31	BnCsase67	0.00285783	0.0575023	0.0496993
BnCsase32	BnCsase60	0.00822302	0.284452	0.0289083
BnCsase33	BnCsase40	0.0527498	0.376123	0.140246
BnCsase35	BnCsase41	0.0429399	0.518442	0.0828248
BnCsase35	BnCsase66	0.0897596	0.905865	0.0990871
BnCsase38	BnCsase39	0.115632	0.901066	0.128328
BnCsase38	BnCsase57	0.0657799	0.280343	0.23464
BnCsase38	BnCsase68	0.0929468	0.492778	0.188618
BnCsase52	BnCsase38	0.141126	0.765677	0.184315
BnCsase39	BnCsase68	0.135615	0.978565	0.138586
BnCsase50	BnCsase39	0.0554558	0.341287	0.16249
BnCsase41	BnCsase66	0.0888299	1.12025	0.0792948
BnCsase42	BnCsase64	0.15215	0.407899	0.37301
BnCsase46	BnCsase44	0.105315	0.586599	0.179535
BnCsase48	BnCsase44	0.100488	0.58543	0.171647
BnCsase47	BnCsase45	0.0487096	0.206198	0.236227
BnCsase45	BnCsase54	0.0551994	0.345784	0.159636
BnCsase46	BnCsase48	0.0314304	0.297672	0.105587
BnCsase47	BnCsase54	0.0795721	0.347404	0.229048
BnCsase49	BnCsase61	0.0716428	0.223679	0.320293
BnCsase52	BnCsase68	0.228727	0.853056	0.268127
BnCsase57	BnCsase68	0.111793	0.506931	0.22053
BnCsase69	BnCsase57	0.0747656	0.300379	0.248904
