# Supplementary material for: Identification and expression analysis of the cysteine synthase (CSase) gene family in Brassica napus L. under abiotic stress
Source: BMC Plant Biol. 2025 Jun 5;25:770. doi: 10.1186/s12870-025-06532-8 (PMC12139137; doi:10.1186/s12870-025-06532-8)
Supplement: Supplementary file 8 — Supplementary Material 8 [file 12870_2025_6532_MOESM8_ESM.xlsx]

## Sheet: Sheet1
Table S6. Variation Analysis of the CSase Gene Family in B. napus
	Downstream_gene_variant	Intron_variant	Missense_variant	Splice_region_variant&Intron_variant	Synonymous_variant	Upstream_gene_variant	Disruptive_inframe_deletion	Frameshift_variant	frameshift_variant&splice_acceptor_variant&splice_region_variant&intron_variant	3_prime_UTR_variant	disruptive_inframe_insertion	splice_region_variant&synonymous_variant	5_prime_UTR_variant	Stop_gained
BnCsase27	27	296	2	2	18	28	0	0	0	0	0	0	0	0
BnCsase68	72	2	3	5	16	25	0	0	0	0	0	0	0	0
BnCsase52	28	0	2	1	6	0	1	1	1	0	0	0	0	0
BnCsase17	15	0	4	4	12	0	0	1	0	0	0	0	0	0
BnCsase14	0	0	4	1	26	31	0	0	0	3	1	0	0	0
BnCsase48	0	4	0	0	25	12	0	2	0	0	0	1	0	0
BnCsase1	0	0	3	1	14	14	0	1	0	3	0	1	0	0
BnCsase32	0	0	4	2	5	15	0	0	0	6	0	0	32	0
BnCsase30	16	0	4	1	13	9	0	0	0	0	0	0	0	0
BnCsase64	7	0	2	1	5	0	0	0	0	0	0	0	0	0
BnCsase31	9	0	4	1	23	0	0	0	0	0	2	0	2	1
BnCsase67	3	0	1	0	5	0	0	0	0	0	0	0	0	0
