# Supplementary material for: Identification and expression analysis of the cysteine synthase (CSase) gene family in Brassica napus L. under abiotic stress
Source: BMC Plant Biol. 2025 Jun 5;25:770. doi: 10.1186/s12870-025-06532-8 (PMC12139137; doi:10.1186/s12870-025-06532-8)
Supplement: Supplementary file 9 — Supplementary Material 9 [file 12870_2025_6532_MOESM9_ESM.xlsx]

## Sheet: Sheet1
Table S7. Based on NormFinder for assessing the stability of 3 different candidate reference genes
Housekeeping gene ID	Group_Dif	Group_SD	Stability	CK_SD	NaCl_SD	NaHCO3_SD	LN_SD	Drought_SD	CK_Dif	NaCl_Dif	NaHCO3_Dif	LN_Dif	Drought_Dif
ACT7	1.46	1.69	0.51	2.17	0.97	1.7	1.67	2.08	0.73	-0.5	-0.1	-0.17	0.04
UBC21	1.33	0.44	0.31	0.79	0.47	0.22	0.26	0.57	-0.66	0.21	0.21	0.2	0.03
TIP41	0.57	1	0.41	3.2	0.42	0.6	0.7	0.36	-0.06	0.29	-0.11	-0.03	-0.08
